# Supplementary material for: Dysfunction of Foxp3+ Regulatory T Cells Induces Dysbiosis of Gut Microbiota via Aberrant Binding of Immunoglobulins to Microbes in the Intestinal Lumen
Source: Int J Mol Sci. 2023 May 10;24(10):8549. doi: 10.3390/ijms24108549 (PMC10218244; doi:10.3390/ijms24108549)
Supplement: Supplementary file 1 [file ijms-24-08549-s001.zip]

Archive with 1 entries (1 files):
- ijms-2367049-Supplementary Materials.pdf
